# Supplementary material for: Exploring the Effect of 1-MCP Treatment on the Post-Harvest Quality and Electronic Nose Characteristics of ‘Jizaohong’ Apricots
Source: Int J Mol Sci. 2025 May 17;26(10):4820. doi: 10.3390/ijms26104820 (PMC12112520; doi:10.3390/ijms26104820)
Supplement: Supplementary file 1 [file ijms-26-04820-s001.zip]

Archive with 1 entries (1 files):
- ijms-3514823-supplementary.pdf
